# Supplementary material for: Pharmacokinetic Evaluation of Tacrolimus in Chinese Adult Patients during the Early Stages Post-Lung Transplantation
Source: J Pers Med. 2023 Apr 11;13(4):656. doi: 10.3390/jpm13040656 (PMC10145266; doi:10.3390/jpm13040656)
Supplement: Supplementary file 1 [file jpm-13-00656-s001.zip]

Archive with 1 entries (1 files):
- jpm-2232629-supplementary.pdf
